# Supplementary material for: Assessment of Knowledge of Celiac Disease and Associated Conditions Among Dietitians in Jordan
Source: Int J Environ Res Public Health. 2025 Mar 17;22(3):442. doi: 10.3390/ijerph22030442 (PMC11941886; doi:10.3390/ijerph22030442)
Supplement: Supplementary file 1 [file ijerph-22-00442-s001.zip]

Archive with 1 entries (1 files):
- ijerph-3412496-supplementary.pdf
